# Supplementary material for: Hybrid Cognitive Behavioral Therapy With Interoceptive Exposure for Irritable Bowel Syndrome: A Feasibility Study
Source: Front Psychiatry. 2021 Sep 9;12:673939. doi: 10.3389/fpsyt.2021.673939 (PMC8458884; doi:10.3389/fpsyt.2021.673939)
Supplement: Appendix 1 — Inference results for fixed effects LMM. [file Table_1.xlsx]

## Sheet: Appendix 1
Table● Inference results for fixed effects
Parameter	Estimate	Standard error	95% CI		t value	p value
			Lower CL	Upper CL
IBSSI-J
Intercept	139.231	21.9187	96.271	182.191	6.35216	2.12318e-10
Pre trearment	154.832	22.4301	110.87	198.794	6.90287	5.09637e-12
Mid treatment	67.1978	23.8895	20.3752	114.02	2.81286	0.00491034
Post treatment	25.7692	23.6176	-20.5204	72.0588	1.0911	0.275227
3M follow-up	-1.34615	8.08889	-17.2001	14.5078	-0.16642	0.867826
6M follow-up	0	0	0	0
VSI
Intercept	41.0769	4.96552	31.3447	50.8092	8.27244	0
Pre trearment	-21.1394	4.03452	-29.0469	-13.2319	-5.23963	1.60897e-07
Mid treatment	-10.8626	3.20308	-17.1406	-4.58471	-3.39131	0.000695597
Post treatment	-3.29121	3.97594	-11.0839	4.50149	-0.827781	0.407794
3M follow-up	0.0769231	1.84763	-3.54437	3.69822	0.0416333	0.966791
6M follow-up	0	0	0	0
IBS-QOL
total
Intercept	80.6923	3.42871	73.9722	87.4124	23.5343	0
Pre trearment	-28.0673	4.06281	-36.0303	-20.1043	-6.90835	4.90341e-12
Mid treatment	-10.4066	4.30515	-18.8445	-1.96865	-2.41724	0.0156387
Post treatment	0.307692	2.45142	-4.497	5.11238	0.125516	0.900115
3M follow-up	1.30769	1.18863	-1.02198	3.63736	1.10017	0.271258
6M follow-up	0	0	0	0
dysphoria
Intercept	77.3846	4.50449	68.556	86.2132	17.1795	0
Pre trearment	-38.8846	5.24051	-49.1558	-28.6134	-7.42	1.1724e-13
Mid treatment	-17.8132	7.01134	-31.5552	-4.07122	-2.54063	0.0110654
Post treatment	-1.67033	5.30392	-12.0658	8.72516	-0.314924	0.75282
3M follow-up	2.92308	2.314	-1.61227	7.45842	1.26322	0.206511
6M follow-up	0	0	0	0
body image
Intercept	88.0769	3.26803	81.6717	94.4821	26.9511	0
Pre trearment	-12.1394	4.14173	-20.2571	-4.02179	-2.931	0.00337868
Mid treatment	-2.64835	3.59137	-9.6873	4.3906	-0.737422	0.460866
Post treatment	1.35165	2.18695	-2.9347	5.638	0.618051	0.536542
3M follow-up	6.42221e-15	2.47592	-4.85271	4.85271	2.59387e-15	1
6M follow-up	0	0	0	0
health worry
Intercept	82.6923	4.49508	73.8821	91.5025	18.3962	0
Pre trearment	-31.7548	4.82973	-41.2209	-22.2887	-6.57487	4.8697e-11
Mid treatment	-1.12088	4.42179	-9.78743	7.54567	-0.25349	0.79989
Post treatment	3.66484	3.89036	-3.96013	11.2898	0.94203	0.346177
3M follow-up	3.30769	2.30868	-1.21723	7.83262	1.43272	0.151938
6M follow-up	0	0	0	0
food avoidance
Intercept	79.4615	4.99185	69.6777	89.2454	15.9183	0
Pre trearment	-36.274	7.68006	-51.3267	-21.2214	-4.72314	2.32228e-06
Mid treatment	-11.6758	5.33852	-22.1391	-1.21252	-2.18709	0.028736
Post treatment	5.03846	2.46169	0.213638	9.86329	2.04675	0.0406827
3M follow-up	2	4.2649	-6.35905	10.359	0.468944	0.639109
6M follow-up	0	0	0	0
social reaction
Intercept	88.6154	3.36979	82.0107	95.2201	26.297	0
Pre trearment	-14.6154	3.53979	-21.5532	-7.67753	-4.12889	3.6452e-05
Mid treatment	-5.04396	3.35689	-11.6233	1.53543	-1.50257	0.13295
Post treatment	2.5989	1.82429	-0.976636	6.17444	1.42461	0.154269
3M follow-up	-7.652e-15	1.73376	-3.3981	3.3981	-4.41353e-15	1
6M follow-up	0	0	0	0
sexual concerns
Intercept	95.3077	2.84799	89.7257	100.89	33.4649	0
Pre trearment	-9.30769	4.79886	-18.7133	0.0978995	-1.93956	0.0524328
Mid treatment	-1.52198	3.81242	-8.99419	5.95023	-0.399215	0.689735
Post treatment	1.12088	1.6414	-2.0962	4.33796	0.682881	0.494682
3M follow-up	-0.692308	1.48118	-3.59537	2.21076	-0.467402	0.640212
6M follow-up	0	0	0	0
relationships
Intercept	78.9231	4.8656	69.3867	88.4595	16.2206	0
Pre trearment	-25.3606	5.22855	-35.6083	-15.1128	-4.85041	1.23208e-06
Mid treatment	-7.99451	4.65581	-17.1197	1.13071	-1.7171	0.0859602
Post treatment	-2.20879	2.78177	-7.66096	3.24338	-0.794023	0.427182
3M follow-up	1.46154	2.66828	-3.76819	6.69127	0.547746	0.583866
6M follow-up	0	0	0	0
SF-36
physical functioning
Intercept	59.5385	3.11821	53.4269	65.65	19.0938	0
Pre trearment	-9.78846	4.29214	-18.2009	-1.37603	-2.28056	0.0225747
Mid treatment	-5.03846	2.82923	-10.5837	0.50673	-1.78086	0.0749355
Post treatment	-5.60989	3.00036	-11.4905	0.270713	-1.86974	0.0615203
3M follow-up	-3.53846	2.91825	-9.25812	2.1812	-1.21253	0.225309
6M follow-up	0	0	0	0
role physical
Intercept	56.3077	3.45963	49.5269	63.0884	16.2756	0
Pre trearment	-10.2452	3.77952	-17.6529	-2.83746	-2.71071	0.00671392
Mid treatment	-8.09341	4.22534	-16.3749	0.188107	-1.91545	0.0554357
Post treatment	-6.52198	3.63723	-13.6508	0.606871	-1.79311	0.0729546
3M follow-up	-5.30769	3.67848	-12.5174	1.90199	-1.44291	0.149047
6M follow-up	0	0	0	0
bodily pain
Intercept	53.5385	3.6319	46.4201	60.6569	14.7412	0
Pre trearment	-9.35096	4.97254	-19.097	0.395032	-1.88052	0.0600371
Mid treatment	-9.53846	6.01249	-21.3227	2.2458	-1.58644	0.112639
Post treatment	-3.75275	4.25659	-12.0955	4.59002	-0.881632	0.377976
3M follow-up	-3.23077	4.15691	-11.3782	4.91663	-0.777204	0.437038
6M follow-up	0	0	0	0
general health
Intercept	48.9231	5.06579	38.9943	58.8519	9.65753	0
Pre trearment	-8.11058	5.23115	-18.3634	2.14229	-1.55044	0.121036
Mid treatment	-6.63736	4.67864	-15.8073	2.53261	-1.41865	0.156001
Post treatment	-0.423077	5.34584	-10.9007	10.0546	-0.0791414	0.93692
3M follow-up	-1	3.75113	-8.35209	6.35209	-0.266586	0.789788
6M follow-up	0	0	0	0
vitality
Intercept	50.25	5.47865	39.512	60.988	9.17196	0
Pre trearment	-6.1875	4.71462	-15.428	3.05298	-1.31241	0.189383
Mid treatment	-2.96429	4.60807	-11.9959	6.06736	-0.643282	0.520041
Post treatment	-1.96429	4.86248	-11.4946	7.566	-0.403968	0.686236
3M follow-up	-4.01923	4.23938	-12.3283	4.2898	-0.948071	0.343093
6M follow-up	0	0	0	0
social functioning
Intercept	52.5833	4.73676	43.2994	61.8672	11.1011	0
Pre trearment	-5.64583	5.33858	-16.1093	4.8176	-1.05755	0.290259
Mid treatment	-4.79762	4.79494	-14.1955	4.60029	-1.00056	0.31704
Post treatment	0.77381	4.33736	-7.72727	9.27489	0.178405	0.858405
3M follow-up	-0.967949	4.38194	-9.5564	7.6205	-0.220895	0.825174
6M follow-up	0	0	0	0
role emotional
Intercept	55.0769	3.82217	47.5856	62.5682	14.4098	0
Pre trearment	-10.3894	3.51143	-17.2717	-3.50715	-2.95874	0.00308896
Mid treatment	-4.71978	3.50271	-11.585	2.14541	-1.34746	0.177831
Post treatment	-4.36264	3.82739	-11.8642	3.13892	-1.13985	0.254351
3M follow-up	-2.84615	3.787	-10.2685	4.57623	-0.751559	0.452316
6M follow-up	0	0	0	0
mental health
Intercept	51.8333	4.27498	43.4545	60.2121	12.1248	0
Pre trearment	-7.77083	3.46768	-14.5674	-0.974311	-2.24093	0.0250304
Mid treatment	-3.97619	3.80709	-11.438	3.48558	-1.04442	0.296293
Post treatment	-1.04762	4.21692	-9.31262	7.21739	-0.248432	0.8038
3M follow-up	-2.83333	3.67823	-10.0425	4.37587	-0.770297	0.441124
6M follow-up	0	0	0	0
STAI
trait anxiety
Intercept	45.1538	3.24693	38.79	51.5177	13.9066	0
Pre trearment	8.53365	1.56775	5.46092	11.6064	5.44324	5.23187e-08
Mid treatment	4.2033	2.07168	0.142887	8.26371	2.02894	0.0424648
Post treatment	0.703297	1.86395	-2.94998	4.35658	0.377315	0.70594
3M follow-up	1.30769	1.11145	-0.870709	3.48609	1.17656	0.239369
6M follow-up	0	0	0	0
state anxiety
Intercept	37.8462	2.62633	32.6986	42.9937	14.4103	0
Pre trearment	9.46635	2.57864	4.41231	14.5204	3.67107	0.00024154
Mid treatment	2.08242	1.93288	-1.70597	5.8708	1.07736	0.281318
Post treatment	0.153846	2.03121	-3.82726	4.13495	0.0757411	0.939625
3M follow-up	0.923077	2.53604	-4.04747	5.89362	0.363984	0.71587
6M follow-up	0	0	0	0
BDI-Ⅱ
total
Intercept	6.84615	1.70917	3.49625	10.1961	4.00555	6.18741e-05
Pre trearment	5.46635	1.45563	2.61337	8.31933	3.75532	0.000173123
Mid treatment	1.43956	1.43406	-1.37115	4.25027	1.00383	0.315458
Post treatment	-0.274725	1.3216	-2.86501	2.31556	-0.207873	0.835328
3M follow-up	-9.565e-16	1.16151	-2.27652	2.27652	-8.23495e-16	1
6M follow-up	0	0	0	0

## Sheet: Appendix 2
Ｔable● Inference results for covariance parameters
Parameter	Estimate	Standard error	95% CI		Z value	p value
			Lower CL	Upper CL
IBSSI-J
Diagonal offset	2951.43	593.583	1989.94	4377.47	4.97222	6.61914e-07
Covariance	3515.44	1626.82	326.924	6703.96	2.16092	0.0307013
VSI
Diagonal offset	64.7884	12.9618	43.7726	95.8941	4.9984	5.7808e-07
Covariance	166.09	67.794	33.2158	298.963	2.44992	0.014289
IBS-QOL
total
Diagonal offset	92.2203	18.5255	62.2064	136.716	4.97802	6.42365e-07
Covariance	140.698	62.1784	18.8304	262.565	2.26281	0.0236475
dysphoria
Diagonal offset	199.072	39.9695	134.309	295.062	4.98059	6.33911e-07
Covariance	209.65	98.7696	16.0651	403.235	2.12262	0.0337861
body image
Diagonal offset	73.8071	14.8303	49.781	109.429	4.97679	6.4647e-07
Covariance	234.032	95.0954	47.6479	420.415	2.46102	0.0138543
health worry
Diagonal offset	141.912	28.1816	96.1576	209.438	5.03563	4.76272e-07
Covariance	239.707	100.081	43.5518	435.862	2.39513	0.0166145
food avoidance
Diagonal offset	280.944	56.8607	188.949	417.73	4.94092	7.77559e-07
Covariance	444.499	200.504	51.5186	837.479	2.21691	0.0266293
social reaction
Diagonal offset	66.3578	13.2924	44.811	98.2652	4.99216	5.97067e-07
Covariance	152.284	63.1635	28.4861	276.083	2.41095	0.0159108
sexual concerns
Diagonal offset	105.328	22.2436	69.6279	159.332	4.7352	2.18834e-06
Covariance	104.513	58.7404	-10.6159	219.642	1.77924	0.0752006
relationships
Diagonal offset	136.764	27.399	92.3518	202.535	4.99158	5.98872e-07
Covariance	174.832	78.7678	20.4502	329.214	2.21959	0.0264466
SF-36
physical functioning
Diagonal offset	40.1012	8.53495	26.4236	60.8587	4.69847	2.62124e-06
Covariance	114.327	55.8594	4.84469	223.81	2.04669	0.0406881
role physical
Diagonal offset	70.1328	13.9775	47.4543	103.649	5.01753	5.23397e-07
Covariance	23.175	15.1882	-6.59336	52.9433	1.52585	0.127046
bodily pain
Diagonal offset	117.777	23.8901	79.1411	175.275	4.92995	8.22506e-07
Covariance	37.8687	26.9103	-14.8744	90.6118	1.40722	0.159362
general health
Diagonal offset	82.1554	16.4045	55.5483	121.507	5.0081	5.49713e-07
Covariance	97.8245	44.1008	11.3886	184.26	2.2182	0.026541
vitality
Diagonal offset	65.6477	13.2908	44.1457	97.6226	4.93935	7.8384e-07
Covariance	89.3758	39.9844	11.0078	167.744	2.23527	0.0253998
social functioning
Diagonal offset	85.931	17.852	57.1893	129.118	4.81352	1.48292e-06
Covariance	75.1808	40.1649	-3.54087	153.903	1.87181	0.0612335
role emotional
Diagonal offset	57.9274	11.3907	39.4009	85.1652	5.0855	3.66661e-07
Covariance	35.288	17.5228	0.944045	69.632	2.01384	0.0440264
mental health
Diagonal offset	49.1976	9.84346	33.238	72.8203	4.998	5.79287e-07
Covariance	42.3242	19.87	3.37974	81.2688	2.13006	0.033167
STAI
trait anxiety
Diagonal offset	19.103	3.80191	12.9328	28.2169	5.02458	5.04536e-07
Covariance	84.5572	32.4394	20.9772	148.137	2.60662	0.00914405
state anxiety
Diagonal offset	36.7424	7.31085	24.8771	54.267	5.02574	5.01496e-07
Covariance	71.2099	29.4101	13.5673	128.853	2.42128	0.015466
BDI-Ⅱ
total
Diagonal offset	12.3914	2.45669	8.4016	18.2758	5.04393	4.56069e-07
Covariance	29.4773	11.7336	6.47995	52.4747	2.51222	0.0119974
